# Supplementary material for: A Spatial Transcriptomics Browser for Discovering Gene Expression Landscapes across Microscopic Tissue Sections
Source: Curr Issues Mol Biol. 2024 May 13;46(5):4701–20. doi: 10.3390/cimb46050284 (PMC11119626; doi:10.3390/cimb46050284)
Supplement: Supplementary file 1 [file cimb-46-00284-s001.zip]

Archive with 1 entries (1 files):
- cimb-2956583-supplementary.pdf
